# Supplementary material for: Structural and Photophysical Modulation of Au(I)–Pb(II) Chains by Solvent Inclusion: A Study of Solvatopolymorphs
Source: Organometallics. 2025 Sep 25;44(19):2260–72. doi: 10.1021/acs.organomet.5c00275 (PMC12522680; doi:10.1021/acs.organomet.5c00275)
Supplement: Supplementary file 2 [file om5c00275_si_002.xyz]

Complex 1
172
Pb	4,128384	-1,293475	-0,072674
Au	7,025514	-0,83363	-0,682288
F	2,181477	2,471262	2,336671
F	1,630627	5,034397	1,743305
C	7,503588	-1,235677	1,286566
F	0,377934	1,151149	-1,832022
N	4,19774	1,047419	-0,627964
C	7,10361	-2,384646	1,95439
C	1,596706	2,7295	1,151216
C	0,410108	3,388273	-1,229283
C	1,303595	4,060593	0,884622
F	6,360826	-3,311667	1,308371
F	6,926151	-3,7353	3,89945
F	6,85968	1,961528	-2,192347
F	5,935969	-2,562971	-3,204093
N	4,617019	0,179162	1,913617
N	3,14899	-0,791369	-2,32324
C	2,648604	-1,759518	-3,094844
H	2,653283	-2,766535	-2,676872
C	3,171792	0,480157	-2,75148
C	3,701931	1,492076	-1,807958
C	2,144831	-1,509384	-4,36224
H	1,747409	-2,327938	-4,960824
C	5,023583	1,422732	1,620269
C	2,687129	0,804385	-4,021259
H	2,720781	1,827949	-4,389087
C	5,720329	2,181987	2,564401
H	6,116618	3,162416	2,305143
C	6,046465	-1,265537	-3,547616
C	3,998405	3,809476	-1,132026
C	2,172134	-0,199803	-4,82965
H	1,80633	0,041913	-5,829437
C	6,496648	0,98129	-3,041161
C	4,624944	1,945086	0,293272
C	6,507151	-0,342231	-2,619355
C	3,610362	2,837358	-2,091364
H	3,185213	3,165614	-3,036042
S	3,0036	5,795519	-2,770411
F	5,979537	2,67384	-4,626689
F	0,392753	5,665369	-0,594366
F	-0,153898	3,708848	-2,410317
C	4,085346	6,265794	-0,335407
H	3,924794	5,931382	0,699502
H	5,157075	6,529178	-0,424461
F	-0,026022	-5,893852	2,960322
C	1,297605	1,688192	0,283679
F	0,030898	-3,76305	4,647845
C	6,053907	1,379228	-4,295003
C	4,550511	3,304453	0,075122
H	4,845072	3,989069	0,865462
C	3,20033	7,468269	-0,670106
H	2,198245	7,309786	-0,248267
H	3,602087	8,401561	-0,249467
C	1,399128	-2,22194	1,627651
C	0,710928	2,072762	-0,913782
C	3,105959	7,554902	-2,188352
H	3,998714	8,001122	-2,648044
H	2,212767	8,078138	-2,551091
F	0,937798	-1,381296	3,790577
C	3,760433	5,177885	-1,316876
C	0,690952	4,389563	-0,314384
C	0,448321	-4,727071	2,542072
F	5,124611	0,782154	-6,380644
C	5,609743	0,417285	-5,192662
C	0,963787	-2,418129	2,936375
C	0,479906	-3,633104	3,402699
C	1,39698	-3,356243	0,830903
F	8,295946	-1,864084	5,327474
C	7,367054	-2,629399	3,296133
F	1,808417	-3,268834	-0,460602
F	0,881389	-5,62792	0,405293
F	9,096782	0,436241	4,124997
F	8,573244	0,863858	1,528949
F	5,130713	-1,837754	-5,664776
C	5,608222	-0,920205	-4,819775
C	8,192146	-0,311986	2,062296
C	8,480863	-0,507443	3,406328
C	8,067778	-1,678854	4,027532
C	0,924097	-4,591692	1,24338
C	5,434325	0,390815	4,140831
H	5,564301	-0,047916	5,130704
C	4,799735	-0,323997	3,135949
H	4,423488	-1,335809	3,304459
C	5,925858	1,658264	3,833164
H	6,47854	2,232415	4,57892
Pb	-4,287029	-1,00796	0,430049
Au	-6,812926	-0,821071	-1,094159
Au	-1,445573	-0,95454	1,072576
F	-5,97156	1,755246	-2,792729
F	-5,892359	4,374226	-2,199056
C	-1,439423	-2,551657	-0,256352
F	-7,932449	0,881583	1,423644
N	-3,873546	1,368707	0,072169
C	-2,100868	-3,735787	0,04739
C	-6,506536	2,148347	-1,621452
C	-7,441119	3,065421	0,796028
C	-6,449254	3,506832	-1,341912
F	-2,796656	-3,836666	1,199983
F	-2,756437	-5,960409	-0,433066
F	-1,291378	2,323786	1,031522
F	-2,080164	-1,12385	4,152718
N	-3,464867	-0,465536	-1,887184
N	-4,976514	0,434745	2,367203
C	-5,475681	-0,119589	3,472635
H	-5,621582	-1,202654	3,448521
C	-4,761855	1,756841	2,29887
C	-4,174403	2,271622	1,037732
C	-5,788385	0,628671	4,598913
H	-6,183841	0,142445	5,490992
C	-3,017502	0,776899	-2,119436
C	-5,06251	2,575539	3,391286
H	-4,894909	3,64999	3,353723
C	-2,30217	1,065897	-3,284756
H	-1,885407	2,055302	-3,454486
C	-1,892123	0,166169	3,831466
C	-3,338503	4,098658	-0,325322
C	-5,577287	2,003163	4,547621
H	-5,805613	2,633285	5,40903
C	-1,477587	1,871941	2,283039
C	-3,320933	1,796114	-1,088423
C	-1,596038	0,512845	2,51886
C	-3,919454	3,617031	0,872783
H	-4,175399	4,322464	1,658352
S	-3,29234	6,649063	0,715911
F	-1,536579	4,144191	2,953558
F	-6,799157	5,259695	0,197654
F	-7,835636	3,502165	1,996978
C	-2,623902	6,065601	-1,835737
H	-3,487649	6,061286	-2,527959
H	-1,837748	5,460452	-2,309529
F	-5,007045	-6,713918	-2,023714
C	-7,011636	1,204254	-0,734903
F	-5,224025	-5,003128	-4,120112
C	-1,615491	2,842424	3,263931
C	-3,065364	3,133337	-1,322744
H	-2,655737	3,444334	-2,276892
C	-2,140966	7,490469	-1,557715
H	-2,186572	8,11973	-2,458508
H	-1,097038	7,459187	-1,216346
C	-6,382737	-2,8279	-1,413344
C	-7,476482	1,714394	0,470794
C	-3,018909	8,063744	-0,452948
H	-2,55517	8,880031	0,113868
H	-4,007885	8,382523	-0,810459
F	-6,10681	-2,498016	-3,742923
C	-3,064911	5,463189	-0,535144
C	-6,917056	3,967953	-0,118931
C	-5,444449	-5,477206	-1,823241
F	-2,130185	3,366471	5,506675
C	-1,920437	2,451906	4,559498
C	-6,039763	-3,310848	-2,671217
C	-5,571469	-4,59999	-2,895464
C	-6,231357	-3,740881	-0,374793
F	-1,42479	-5,841494	-2,809354
C	-2,112649	-4,851343	-0,781218
F	-6,483379	-3,352662	0,896319
F	-5,641983	-5,86723	0,490913
F	-0,097359	-3,566799	-3,50051
F	-0,116438	-1,4459	-1,87287
F	-2,409666	0,724351	6,079638
C	-2,064902	1,098883	4,846385
C	-0,774266	-2,545084	-1,472558
C	-0,753412	-3,631827	-2,3339
C	-1,430844	-4,795421	-1,991569
C	-5,774979	-5,043226	-0,544044
C	-2,599804	-1,213552	-3,978796
H	-2,461196	-2,032235	-4,685241
C	-3,270311	-1,431753	-2,784973
H	-3,655476	-2,417383	-2,523785
C	-2,093282	0,059651	-4,217625
H	-1,527106	0,270305	-5,126731
Au	1,464435	-0,281799	0,891567
Complex 2
186
Pb	4,327000	-0,363000	0,466000
Au	7,200000	-0,993000	0,069000
F	7,313000	0,311000	-2,891000
F	7,071000	2,868000	-3,653000
C	1,495000	-1,274000	-2,078000
F	8,073000	1,731000	1,561000
N	4,603000	2,004000	-0,372000
C	2,152000	-2,469000	-1,844000
C	7,471000	1,259000	-1,951000
C	7,764000	3,296000	-0,130000
C	7,356000	2,576000	-2,379000
F	2,952000	-2,606000	-0,751000
F	2,729000	-4,705000	-2,371000
F	0,770000	3,426000	-1,509000
F	2,214000	0,963000	2,255000
N	4,590000	-0,054000	-2,113000
N	5,223000	1,319000	2,170000
C	5,713000	0,914000	3,343000
H	5,763000	-0,162000	3,496000
C	5,146000	2,629000	1,888000
C	4,666000	2,993000	0,533000
C	6,141000	1,812000	4,314000
H	6,548000	1,441000	5,256000
C	4,260000	1,152000	-2,603000
C	5,550000	3,589000	2,817000
H	5,510000	4,650000	2,576000
C	3,969000	1,319000	-3,957000
H	3,701000	2,294000	-4,358000
C	1,778000	2,101000	1,665000
C	3,828000	4,591000	-1,067000
C	6,049000	3,172000	4,045000
H	6,381000	3,910000	4,777000
C	1,064000	3,313000	-0,198000
C	4,241000	2,280000	-1,638000
C	1,487000	2,095000	0,314000
C	4,290000	4,292000	0,220000
H	4,286000	5,061000	0,989000
S	3,472000	7,267000	-0,311000
F	0,435000	5,587000	0,048000
F	7,334000	4,873000	-1,833000
F	7,877000	4,285000	0,765000
C	2,448000	6,224000	-2,444000
H	2,140000	5,509000	-3,206000
F	4,726000	-6,197000	2,413000
C	7,665000	0,901000	-0,622000
F	4,709000	-5,795000	-0,279000
C	0,895000	4,452000	0,577000
C	3,862000	3,562000	-2,016000
H	3,557000	3,765000	-3,038000
C	1,986000	7,563000	-2,402000
H	1,319000	7,997000	-3,147000
C	6,505000	-2,796000	0,806000
C	7,857000	1,964000	0,252000
C	2,451000	8,251000	-1,316000
H	2,264000	9,285000	-1,032000
F	5,842000	-3,601000	-1,325000
C	3,269000	5,890000	-1,391000
C	7,487000	3,604000	-1,455000
C	5,319000	-5,125000	1,893000
F	1,079000	5,495000	2,687000
C	1,208000	4,406000	1,931000
C	5,900000	-3,767000	0,014000
C	5,309000	-4,916000	0,520000
C	6,485000	-3,053000	2,171000
F	1,295000	-4,516000	-4,691000
C	2,099000	-3,572000	-2,684000
F	6,992000	-2,148000	3,032000
F	5,880000	-4,364000	4,051000
F	0,000000	-2,202000	-5,286000
F	0,113000	-0,113000	-3,611000
F	1,991000	3,159000	3,778000
C	1,664000	3,216000	2,483000
C	0,781000	-1,231000	-3,269000
C	0,717000	-2,291000	-4,161000
C	1,376000	-3,475000	-3,863000
C	5,915000	-4,188000	2,726000
C	4,386000	-1,019000	-4,286000
H	4,450000	-1,909000	-4,913000
C	4,664000	-1,106000	-2,927000
H	4,958000	-2,049000	-2,470000
C	4,022000	0,217000	-4,804000
H	3,787000	0,331000	-5,863000
O	4,002000	-1,612000	3,005000
C	2,806000	-3,249000	4,255000
H	1,713000	-3,342000	4,351000
H	3,238000	-3,480000	5,242000
H	3,182000	-3,963000	3,519000
C	3,178000	-1,845000	3,885000
C	2,498000	-0,733000	4,632000
H	3,063000	0,201000	4,553000
H	2,324000	-1,004000	5,683000
H	1,514000	-0,569000	4,162000
Pb	-3,908000	-1,185000	0,541000
Au	-1,024000	-0,609000	0,489000
F	-1,408000	1,648000	2,770000
F	-2,279000	4,184000	2,660000
C	-6,805000	-1,301000	2,587000
F	-1,552000	1,414000	-1,942000
N	-4,643000	1,126000	0,078000
C	-6,180000	-2,329000	3,279000
C	-1,688000	2,166000	1,558000
C	-2,231000	3,353000	-0,860000
C	-2,125000	3,483000	1,531000
F	-5,683000	-3,387000	2,603000
F	-5,305000	-3,301000	5,263000
F	-8,290000	0,882000	-1,443000
F	-5,657000	-3,029000	-1,836000
N	-4,074000	0,340000	2,601000
N	-3,692000	-0,515000	-1,854000
C	-3,018000	-1,267000	-2,729000
H	-2,566000	-2,189000	-2,368000
C	-4,269000	0,633000	-2,249000
C	-4,922000	1,447000	-1,198000
C	-2,893000	-0,907000	-4,066000
H	-2,325000	-1,548000	-4,738000
C	-4,665000	1,536000	2,450000
C	-4,189000	1,052000	-3,576000
H	-4,636000	1,993000	-3,890000
C	-4,805000	2,405000	3,533000
H	-5,258000	3,386000	3,405000
C	-6,350000	-1,997000	-2,364000
C	-6,334000	3,268000	-0,477000
C	-3,492000	0,270000	-4,492000
H	-3,414000	0,590000	-5,532000
C	-7,637000	-0,048000	-2,165000
C	-5,113000	1,888000	1,081000
C	-7,029000	-1,123000	-1,528000
C	-5,755000	2,514000	-1,504000
H	-5,986000	2,749000	-2,541000
S	-8,199000	4,346000	-2,265000
F	-8,082000	1,272000	-4,087000
F	-2,877000	5,326000	0,265000
F	-2,495000	3,920000	-2,040000
C	-7,613000	5,417000	0,018000
H	-7,149000	5,619000	0,984000
F	1,102000	-6,451000	0,153000
C	-1,537000	1,391000	0,420000
F	2,551000	-4,484000	1,349000
C	-7,554000	0,175000	-3,533000
C	-5,972000	2,952000	0,839000
H	-6,412000	3,498000	1,669000
C	-8,579000	6,266000	-0,577000
H	-8,957000	7,177000	-0,111000
C	-0,483000	-2,612000	0,533000
C	-1,772000	2,047000	-0,781000
C	-8,989000	5,824000	-1,806000
H	-9,725000	6,263000	-2,476000
F	1,532000	-2,020000	1,619000
C	-7,282000	4,331000	-0,761000
C	-2,425000	4,075000	0,310000
C	0,590000	-5,234000	0,290000
F	-6,732000	-0,513000	-5,636000
C	-6,860000	-0,729000	-4,328000
C	0,765000	-2,962000	1,029000
C	1,320000	-4,228000	0,910000
C	-1,184000	-3,660000	-0,044000
F	-6,120000	-1,133000	6,690000
C	-5,956000	-2,309000	4,650000
F	-2,437000	-3,459000	-0,528000
F	-1,419000	-5,915000	-0,736000
F	-7,345000	0,938000	5,432000
F	-7,753000	0,862000	2,781000
F	-5,555000	-2,683000	-4,495000
C	-6,259000	-1,833000	-3,740000
C	-7,202000	-0,221000	3,364000
C	-6,999000	-0,149000	4,735000
C	-6,371000	-1,205000	5,383000
C	-0,687000	-4,948000	-0,174000
C	-3,737000	0,766000	4,923000
H	-3,362000	0,418000	5,886000
C	-3,623000	-0,037000	3,794000
H	-3,150000	-1,021000	3,846000
C	-4,337000	2,011000	4,781000
H	-4,443000	2,678000	5,638000
Au	1,523000	0,377000	-0,837000
Au	-6,956000	-1,261000	0,528000
O	-1,514000	-3,986000	-3,249000
C	-1,223000	-6,305000	-3,714000
H	-1,638000	-7,205000	-3,239000
H	-1,255000	-6,462000	-4,806000
H	-0,177000	-6,161000	-3,420000
C	-2,042000	-5,085000	-3,393000
C	-3,527000	-5,260000	-3,256000
H	-4,045000	-4,297000	-3,292000
H	-3,922000	-5,939000	-4,028000
H	-3,727000	-5,732000	-2,279000
Complex 3
197
C	-5,143913	4,95193	-4,292983
H	-5,254731	6,028625	-4,521165
H	-4,80695	4,45175	-5,221093
O	-4,149421	4,786628	-3,282511
C	-6,44192	4,359273	-3,793762
H	-6,335118	3,288232	-3,570155
H	-7,225433	4,471438	-4,557591
H	-6,781614	4,86288	-2,877288
C	-2,85997	5,301154	-3,622628
H	-2,493689	4,790022	-4,533857
H	-2,950491	6,376349	-3,864245
C	-1,925265	5,079266	-2,458099
H	-1,817352	4,008836	-2,229079
H	-2,295855	5,580918	-1,552483
H	-0,923755	5,470863	-2,678928
Pb	-3,815036	-1,614185	0,240929
S	-6,087226	5,584463	2,056889
N	-4,865082	-0,932747	2,456129
Au	-6,18100	-1,82582	-1,51927
S	4,721772	-5,82278	2,892209
N	-4,387375	0,771346	0,402447
Au	-1,24583	-1,332511	1,628723
N	-2,927841	-0,242074	-1,657129
Au	1,388671	-0,394297	0,548408
N	4,30256	-0,285643	-2,308721
N	4,593565	-1,121673	0,238244
N	4,562565	0,863291	2,058003
F	-4,54331	-1,799541	-4,283365
F	-2,636865	-3,420572	-5,261881
F	-2,055953	-5,762396	-4,01577
C	-4,949661	-3,219647	-2,433192
C	-4,281719	-2,941275	-3,619229
C	-3,302071	-3,767699	-4,154175
C	-2,990176	-4,962245	-3,51358
C	-3,653488	-5,298343	-2,339647
C	-4,594537	-4,416805	-1,823656
F	-3,35584	-6,431459	-1,704558
F	-5,130808	-4,740681	-0,627000
F	-7,621387	-1,730577	1,371207
F	-8,648428	0,304144	2,789463
F
	-8,781862	2,796458	1,710996
F	-7,903005	3,226675	-0,825951
C	-7,236966	-0,360021	-0,522494
C	-7,722076	-0,53125	0,767262
C	-8,25953	0,501744	1,525603
C	-8,334572	1,775988	0,978707
C	-7,879416	1,992322	-0,315743
C	-7,342106	0,929277	-1,028502
F	-6,842867	1,215143	-2,247988
F	-1,674634	-3,295226	-0,959239
F	-0,707049	-5,71411	-1,515948
F	0,694832	-7,113738	0,358347
F	1,162512	-6,000104	2,797679
F	0,227537	-3,550867	3,370492
C	-5,015145	-1,823592	3,434942
H	-4,76539	-2,859293	3,190389
F	-2,268494	0,020372	4,299544
C	-5,460192	-1,468515	4,701243
H	-5,567129	-2,224853	5,479345
F	-2,837257	2,549866	4,990308
C	-5,751692	-0,129777	4,938094
H	-6,096477	0,199755	5,919682
F	-2,61942	4,552074	3,153905
C	-5,596863	0,796342	3,914083
H	-5,817079	1,84533	4,100476
F	-1,800599	3,986231	0,629511
C	-5,146283	0,361356	2,665697
F	-1,172019	1,481493	-0,063729
C	-4,934771	1,280239	1,520892
F	0,941894	0,40574	-2,565965
C	-5,273236	2,622298	1,606182
H	-5,712883	3,013748	2,520159
F	1,047704	-1,050141	-4,82096
C	-5,058531	3,480639	0,521069
F	1,568585	-3,717588	-4,706364
C	-5,389621	4,889522	0,594662
F	2,003793	-4,910495	-2,286805
C	-6,146014	7,156967	1,322858
H	-6,538076	7,995349	1,895023
F	1,882753	-3,466283	-0,043944
C	-5,662776	7,142085	0,042435
H	-5,614959	8,030408	-0,588418
F	1,859753	-1,256944	3,606997
C	-5,233313	5,857746	-0,373151
H	-4,826504	5,642774	-1,361386
F	1,688335	0,120302	5,913673
C	-4,496284	2,921062	-0,634132
H	-4,305666	3,547248	-1,500947
F	1,176902	2,790506	5,879895
C	-4,162109	1,572491	-0,656597
F	0,919669	4,092855	3,493389
C	-3,470196	0,976255	-1,82483
F	1,198748	2,742056	1,189626
C	-3,32467	1,66341	-3,030372
H	-3,782529	2,640271	-3,170162
C	-2,573681	1,087818	-4,048496
H	-2,452848	1,611649	-4,998789
C	-1,980369	-0,151139	-3,845237
H	-1,379498	-0,632271	-4,61559
C	-2,192759	-0,786359	-2,629894
H	-1,766801	-1,765216	-2,422567
C	-0,778407	-3,316605	1,243297
C	-1,001557	-3,948133	0,03172
C	-0,528031	-5,208668	-0,296921
C	0,20058	-5,912545	0,651612
C	0,436078	-5,338347	1,89510
C	-0,058747	-4,068257	2,16588
C	-1,688494	0,636587	2,090395
C	-2,102919	0,979027	3,36927
C	-2,399983	2,280132	3,757167
C	-2,290052	3,30572	2,827676
C	-1,872874	3,008868	1,536729
C	-1,575707	1,696999	1,20153
C	1,342316	-1,482557	-1,201654
C	1,143563	-0,922538	-2,452263
C	1,200933	-1,649201	-3,634558
C	1,464677	-3,013059	-3,584446
C	1,675667	-3,615829	-2,350676
C	1,610348	-2,842465	-1,201333
C	1,479622	0,680383	2,310569
C	1,616766	0,063167	3,54443
C	1,521015	0,747894	4,748763
C	1,270235	2,115756	4,736565
C	1,152007	2,778742	3,520314
C	1,282295	2,04976	2,34875
C	4,266653	0,23148	-3,537377
H	4,056631	1,30005	-3,612361
C	4,490719	-0,540127	-4,670149
H	4,447215	-0,084249	-5,659454
C	4,772807	-1,89099	-4,498687
H	4,95857	-2,534346	-5,360611
C	4,823404	-2,421835	-3,214714
H	5,068583	-3,472174	-3,069472
C	4,579334	-1,586536	-2,124242
C	4,616919	-2,063954	-0,720288
C	4,642677	-3,414125	-0,404107
H	4,655788	-4,163839	-1,190159
C	4,563317	-3,818765	0,935533
C	4,372328	-5,213869	1,276681
C	3,846278	-6,213479	0,487611
H	3,501418	-6,047655	-0,532925
C	3,728396	-7,456926	1,15575
H	3,311405	-8,352505	0,69594
C	4,161793	-7,407468	2,451595
H	4,18164	-8,202385	3,194066
C	4,607861	-2,816344	1,912286
H	4,550149	-3,084846	2,964495
C	4,645403	-1,481282	1,533388
C	4,72597	-0,383969	2,525925
C	4,974673	-0,607835	3,879914
H	5,123181	-1,615767	4,260786
C	5,031061	0,478329	4,744722
H	5,210662	0,317729	5,809151
C	4,858314	1,763668	4,241528
H	4,900184	2,641673	4,886934
C	4,632106	1,91091	2,879411
H	4,504024	2,895691	2,425779
O	1,280306	5,07686	-1,768572
C	0,770126	6,853545	-0,24533
H	1,570756	7,479982	-0,660171
H	0,649985	7,104531	0,819515
H	-0,167051	7,099072	-0,766025
C	1,51361	3,446662	-3,498865
H	1,718556	2,385831	-3,702175
H	2,278864	4,059386	-3,993924
H	0,53897	3,692736	-3,94517
C	1,491557	3,696604	-2,008594
H	2,45709	3,39639	-1,549745
H	0,702842	3,097932	-1,517496
C	1,090075	5,385371	-0,386885
H	2,004245	5,120975	0,176429
H	0,274393	4,76454	0,013023
Au	6,497351	2,188302	-0,782552
F	7,32113	-0,370864	-2,525997
C	7,380632	0,39231	-0,283251
C	7,512596	-0,626753	-1,217356
C	7,748845	-1,95097	-0,874399
C	7,885919	-2,290611	0,465585
C	7,824192	-1,293327	1,430791
C	7,590855	0,018064	1,037566
F	7,770744	-2,914623	-1,802425
F	8,046156	-3,563069	0,823115
F	7,925143	-1,622452	2,722877
F	7,49216	0,930319	2,022204
F	5,294659	4,600072	0,987277
F	4,064861	6,893473	0,317296
C	5,47703	3,91694	-1,275272
C	5,076012	4,846086	-0,324543
C	4,427307	6,033289	-0,636329
C	4,134804	6,314864	-1,964832
C	4,488534	5,402192	-2,949779
C	5,135182	4,229609	-2,585238
F	3,507384	7,438618	-2,288899
F	4,178923	5,653294	-4,223231
F	5,412514	3,355334	-3,577201
Pb	3,769934	1,135984	-0,298465
Complex 4
196
Pb	-0,32650217	2,2040899	0,00000
Au	2,67289383	2,0235779	0,008941
Au	-3,09285817	1,1854689	0,23328
S	1,63488483	-5,1804451	-1,154721
F	1,61692583	4,7842229	1,396418
F	1,74785583	3,1174439	-2,912905
F	-1,79473317	-3,9762631	1,446587
F	3,36915283	0,6044349	2,74229
F	3,49820583	-0,8505771	-1,03167
C	1,95331983	-4,8939161	1,401002
H	1,96736183	-4,4736301	2,407514
F	3,05853383	1,3078539	5,311121
F	-3,54475017	-0,5245901	-2,348304
F	-3,17983017	-3,0993661	-2,968184
N	-0,65846017	0,9880069	-2,182165
F	-2,26065817	-4,8493991	-1,084045
C	-0,30455117	-0,3044061	-2,248213
F	1,34393583	5,4868819	3,978046
F	1,58130683	1,8996429	-5,302821
F	2,28435483	-0,7117741	-5,555149
F	2,04783683	3,7495629	5,950447
C	2,57653483	2,6941449	1,95871
F	-2,12018517	-1,4038001	2,070874
C	2,69684283	1,2076749	-1,885808
F	-3,23299817	3,4542009	2,643451
F	-3,77334717	3,2219849	-2,049573
F	3,22482583	-2,0819991	-3,401607
F	-5,16183717	5,5174309	-1,989716
F	-5,58902317	6,8000409	0,368311
C	0,21897583	-0,9178281	-1,004238
F	-4,57135117	5,7766009	2,674955
N	0,16851083	-0,1771651	0,118246
C	3,06629083	-0,1184421	-2,074746
C	0,41158983	-0,4323521	3,803435
H	0,83992783	-1,4204681	3,95547
C	-0,48029517	-1,0248541	-3,431651
H	-0,20643517	-2,0761471	-3,495483
C	-3,13721217	-1,3505901	-1,365466
C	0,23452183	0,0777019	2,516563
C	2,92005083	1,8482759	3,005112
C	2,05687883	3,9234819	2,338383
C	0,99781583	-2,0207371	1,385203
H	1,26454183	-2,4432831	2,350293
C	0,68147283	-2,2237101	-0,978745
H	0,72521583	-2,8037271	-1,897217
C	0,01958683	0,3344319	4,893386
H	0,14018583	-0,0546961	5,905503
C	-1,19206117	1,6010699	-3,239937
H	-1,46778517	2,6486349	-3,107605
C	-4,64869617	5,0229959	-0,862019
C	2,21447283	1,8561669	-3,012965
N	-0,27987617	1,3038459	2,331079
C	-0,52838817	1,5956029	4,6843
H	-0,86020817	2,2229399	5,511431
C	-0,64799117	2,0466319	3,377718
H	-1,06375117	3,0290349	3,157261
C	1,88780483	4,3097169	3,662648
C	-2,25508017	-3,1307611	0,527994
C	2,76784783	2,1825259	4,342397
C	1,09543383	-2,8042071	0,227724
C	-2,88652517	-0,8465961	-0,096168
C	-2,49737417	-3,5842391	-0,761967
C	-2,95202817	-2,6824961	-1,715825
C	-3,45305817	3,2333249	0,298679
C	2,09563283	1,2479299	-4,25587
C	-3,65272817	3,9567979	1,466815
C	-3,92891117	3,8368139	-0,859597
C	0,51536783	-0,7216121	1,300017
C	2,94562883	-0,7786661	-3,29013
C	2,31969683	-6,2294551	1,102963
H	2,65893083	-6,9456371	1,852192
C	-1,03097517	-0,3899761	-4,537968
H	-1,17283217	-0,9454341	-5,46632
C	2,45853483	-0,0857291	-4,391088
C	1,55634083	-4,1767431	0,292711
C	2,24799783	3,4274689	4,673607
C	-2,44547217	-1,7874961	0,821218
C	-1,39631117	0,9484749	-4,44721
H	-1,83219617	1,4830129	-5,291103
C	-4,87434317	5,6795039	0,342495
C	2,20072083	-6,5341201	-0,226142
H	2,41034183	-7,4743081	-0,732181
C	-4,35277817	5,1539139	1,518772
O	1,64290483	-3,3590631	4,370797
C	2,82467783	-3,0621671	5,116463
H	3,18480783	-3,9865321	5,605238
H	2,57761283	-2,3398601	5,917905
C	3,86426783	-2,4950671	4,178522
H	4,78971183	-2,2769751	4,731606
H	3,52098783	-1,5581351	3,718631
H	4,10353383	-3,2106661	3,377894
C	0,58135783	-3,9076961	5,158324
H	0,31829483	-3,1935111	5,961788
H	0,93640683	-4,8348731	5,645017
C	-0,60166717	-4,1753071	4,260323
H	-0,34149417	-4,8812251	3,459797
H	-0,96219817	-3,2505031	3,789546
H	-1,43173417	-4,6010251	4,839801
Pb	-7,84391417	-0,5466351	2,192637
Au	-9,92960117	-2,6265341	1,500737
Au	-5,51615117	1,2291309	2,033619
S	-13,69459917	3,6257509	-0,622119
F	-7,14612017	-3,7488891	2,742616
F	-10,34896917	-1,0384681	4,28441
F	-7,61280217	2,6244189	-2,762667
F	-9,41575517	-3,8068461	-1,409771
F	-12,51752717	-1,3694551	0,091671
C	-13,16555117	1,9160489	-2,494703
H	-12,68401917	1,1326009	-3,080649
F	-7,25538117	-4,8989251	-2,565107
F	-7,27827417	3,8274909	2,518588
F	-9,01050017	5,1570949	0,956816
N	-8,88086417	1,4358159	3,432931
F	-9,21723717	4,5424699	-1,689936
C	-9,79675417	2,1805719	2,796425
F	-4,96415917	-4,7955381	1,540608
F	-12,06308617	0,8964359	5,0031
F	-14,02043717	1,7032219	3,291434
F	-5,00961117	-5,3626541	-1,110553
C	-8,38812617	-3,7707381	0,726413
F	-5,86893117	1,3087379	-1,224437
C	-11,38654117	-1,3250301	2,172912
F	-5,14105617	-1,9557981	2,166371
F	-3,92408017	1,7894759	4,783697
F	-14,25128717	0,5275089	0,849699
F	-2,66337617	0,1566569	6,507081
F	-2,63763717	-2,5195421	6,097145
C	-10,12909617	1,7710289	1,411729
F	-3,90912717	-3,5745511	3,919305
N	-9,31738517	0,8690579	0,834364
C	-12,40633617	-0,8804861	1,340479
C	-8,46066517	-0,6363021	-2,428286
H	-9,26759717	-0,2968871	-3,072933
C	-10,35761817	3,3027839	3,407735
H	-11,08150017	3,9232449	2,882714
C	-7,32896017	3,5017439	1,212859
C	-8,47219817	-0,3425011	-1,065926
C	-8,36096917	-4,1008761	-0,622076
C	-7,22424517	-4,0573651	1,430789
C	-10,59115217	1,0008799	-1,179294
H	-10,74574317	0,6821309	-2,206917
C	-11,21439417	2,3034639	0,731666
H	-11,87311017	3,0114419	1,229925
C	-7,40505017	-1,3752321	-2,949723
H	-7,38343617	-1,6225241	-4,012435
C	-8,49104417	1,7589549	4,664607
H	-7,73641017	1,1127109	5,119782
C	-3,29646617	-0,3525011	5,444211
C	-11,33453617	-0,7137201	3,417656
N	-7,48555617	-0,7764811	-0,260949
C	-6,37970517	-1,7887561	-2,111276
H	-5,53644517	-2,3606891	-2,492356
C	-6,46193117	-1,4662001	-0,762968
H	-5,68790217	-1,7675761	-0,058965
C	-6,08203317	-4,5931601	0,845111
C	-7,51156817	2,9282369	-1,465341
C	-7,25600617	-4,6571141	-1,250508
C	-11,48998917	1,8958989	-0,580873
C	-6,55050517	2,4600799	0,731478
C	-8,32971217	3,9124309	-0,924672
C	-8,22118017	4,2189439	0,426137
C	-4,60782117	-0,0188461	3,413428
C	-12,20465317	0,2904809	3,82095
C	-4,57819617	-1,3961811	3,268166
C	-3,95438517	0,4691289	4,53874
C	-9,50996517	0,5203209	-0,451082
C	-13,31504317	0,1056799	1,701835
C	-14,36323017	2,5676149	-2,88027
H	-14,90775817	2,3413469	-3,797709
C	-9,95292317	3,6414859	4,693049
H	-10,37467517	4,5213269	5,182084
C	-13,20482917	0,7042649	2,950989
C	-12,66206317	2,3653959	-1,293364
C	-6,10290117	-4,8914741	-0,512066
C	-6,63538317	2,2421399	-0,636662
C	-9,00172417	2,8598869	5,339645
H	-8,65261817	3,0979059	6,344864
C	-3,28888217	-1,7276601	5,243746
C	-14,77322817	3,5119609	-1,97877
H	-15,64616917	4,1603199	-2,018752
C	-3,94601417	-2,2651201	4,145102
O	-11,13688917	-0,1289591	-4,170243
C	-11,49386317	-1,5072861	-4,313523
H	-12,29919217	-1,5931811	-5,066335
H	-10,62062617	-2,0685831	-4,69706
C	-11,93592817	-2,0418411	-2,971347
H	-12,23703817	-3,0951161	-3,069257
H	-11,12579117	-1,9996821	-2,230952
H	-12,79215917	-1,4746951	-2,579291
C	-10,69703717	0,4929869	-5,377139
H	-9,83779017	-0,0729391	-5,785933
H	-11,50771717	0,4461799	-6,128091
C	-10,30993917	1,9232759	-5,075627
H	-11,16520717	2,4891909	-4,678858
H	-9,49493317	1,9723539	-4,338502
H	-9,96560817	2,4216639	-5,993703
